# Supplementary material for: The role of microbial interactions on rhizobial fitness
Source: Front Plant Sci. 2023 Oct 9;14:1277262. doi: 10.3389/fpls.2023.1277262 (PMC10591227; doi:10.3389/fpls.2023.1277262)
Supplement: Supplementary file 1 [file Table_1.xlsx]

## Sheet: Feuil2
Supplementary Table 1. Detailed examples of microbial interactions affecting the fitness of rhizobia
Compartment / lifecyle stagea	Interacting microorganisms	Type of interactions	Effects/Mechanisms	References
Rhizosphere	Bacteriophages - rhizobia	Direct	Spontaneous production of lysogenic phages by rhizobia confers a competitive advantage in mixed-cultures but this competitive adavantage was not tested in field conditions.	Schwinghammer et al., 1978; Joglekar et al., 2023
Rhizosphere	Rhizobium - yeast	Direct	Synergistic formation of mixed biofilms by Rhizobium etli and Saccharomyces cerevisiae. The secretion of dicarboxilic acids by the yeast promotes the growth of the rhizobium in the mixed biofilm. The yeast also excretes an anti-microbial compound, sophoroside, which is detoxified by the rhizobium and induces the expression of rhizobial symbiotic genes (nodA, fixA, nifH).	Andrade-Dominguez et al., 2021
Rhizosphere	Rhizobia - rhizobia	Direct	Direct pairwise competitions of different strains of Rhizobium leguminosarum during in vitro co-cultures or incubation with cell-free supernatants showed cases of competitive and facilitative interactions between strains, even though most interactions are neutral.	Fields et al., 2022
Rhizosphere	Rhizobia - nodule endophytes	Direct	Four NAB species isolated from M. sativa nodules are capabale of antagonism against the rhizobium strain S. meliloti in vitro. The Brevibacillus brevis strain in particular was shown to produce several anti-microbial compounds. During symbiosis, B. brevis is located in different areas than S. meliloti, suggesting that negative inference may also operate within nodules.	Hansen et al., 2020
Rhizosphere	Protozoa - rhizobia	Direct	Attack of rhizobia by protozoan strains of the genera Tetramitus, Hartmanella, Naegleria, and Vahlkampfia results in a significant reduction in the size of rhizobium population, but not in its complete elimination.	Danso et al., 1975; Ramirez and Alexander, 1980
Rhizosphere	Bacteriophages - rhizobia	Direct	Complete or partial lysis of rhizobia by phages. Higher susceptibility of rhizobia was observed for sympatric than allopatric phages.	Van Cauwerbergue et al., 2021
Rhizosphere	Actinobacteria - rhizobia	Direct	Antagonistic effect of Actinobacteria on rhizobial growth, probably through the production of antibiotics.	Patel, 1974; Pugashetti et al., 1982
Rhizosphere	Actinobacteria - rhizobia	Direct	Cellulolytic Actinobacteria can cross-feed rhizobial strains lacking this activity and therefore promote their growth.	Silva et al., 2019
Rhizosphere, initiation of nodulation	Rhizobia - Bacillus cereus	Direct	Bacteria from the Bacillus cereus group have been shown to promote the growth of Sinorhizobium fredii and nodulation on soybean, particularly under saline-alkaline conditions. In contrast, the growth of Bradyrhizobium japonicum was inhibited by these bacteria, but promoted by the B. cereus UW85 strain.	Han et al., 2020; Halverson and Handelsman, 1991
Rhizosphere	Rhizobia - rhizobia	Direct	The growth of some strains of Rhizobium leguminosarum is inhibited by diffusible AHL molecules produced by other rhizobia. These molecules activate in the sensitive strains two LuxR-type regulators, BisR and TriR, which in turn induce the expression of a specific translation elongation factor.	Schripsema et al., 1996; Wilkinson et al., 2002
Rhizosphere, initiation of nodulation	Rhizobia - rhizobia	Direct	Production of bacteriocins by rhizobia. Rhizobium leguminosarum strain 248 produces a calcium-dependent cyclolysin that provides a competitive advantage for nodulation against some sensitive strains, but not all. Another strain of R. leguminosarum, T24, produces another bacteriocin called trifolitoxin, which is bacteriostatic on other rhizobium strains and prevents them from nodulating.	Oresnik et al., 1999; Hirsch, 1979; Triplett and Barta, 1987
Initiation of nodulation	Rhizobia - legume endophytic Actinobacteria	Direct	Actinobacterial endophytes of chickpea roots and nodules, mainly of the genus Microbispora, enhanced nodulation by Mesorhizobium ciceri. Similar results were observed with endophytic Streptomyces spp. isolated from lucerne, which enhanced the benefits of symbiosis with Sinorhizobium meliloti. In both cases, the actinobacteria were shown to stimulate the growth of the rhizobial partner in in vitro…	Vo et al., 2021; Le et al., 2016
Rhizosphere, initiation of nodulation	Rhizobia - legume endophytic Bacillus	Direct?	Bacillus megaterium strains endophytic of pigeon pea root nodules enhanced nodulation by Rhizobium spp., probably by cross-feeding the rhizobial partner with iron bound to siderophores produced by Bacillus.	Rajendran et al., 2008
Rhizosphere, initiation of nodulation	Rhizobia - rhizobia	Direct	Some rhizobia can kill other rhizobia using contact-dependent Type VI Secretion Systems (T6SS). For example, Paraburkholderia phymatum uses T6SSs to outcompete P. diazotrophica and P. sabiae in vitro and for nodule occupancy on cowpea.	de Campos et al., 2017
Initiation of nodulation	Nodulating - non-nodulating Bradyrhizobia	Negative, indirect	Competition for attachment sites on root hairs between non-nodulating and nodulating Bradyrhizobium strains affects the symbiosis between Bradyrhizobium and Acmispon strigosus, and reduces both plant and symbiont fitnesses.	Gano-Cohen et al., 2016
Initiation of nodulation	Rhizobium-rhizobium	Negative, indirect	Nodulation of cv Alghanistan pea by the Rhizobium leguminsorum TOM strain is inhibited by other strains of R. leguminosarum bv viciae, which produces high amounts of Nod factors of incompatible structure.	Hogg et al., 2002
Initiation of nodulation, infection of nodules	Rhizobium nod mutant - rhizobium exo mutant	Positive, indirect	Each strain complements the other by producing Nod factors or exopolysaccharides, respectively.	Kelly et al., 2013; Klein et al., 1988; Kapp et al., 1990
Infection of nodules	Rhizobia - endophytic nodule bacteria	Positive, indirect	A Mesorhizobium loti R7A exoU mutant defective in nodule infection on Lotus can be complemented by exopolysaccharides produced by a non-nodulating rhizobium nodule endophyte.	Zgadzaj et al., 2015
Initiation of nodulation	Rhizobium fabae - Rhizobium etli	Positive, direct	Quorum sensing signalling molecules, AHLs, produced by Rhizobium fabae are perceived by Rhizobium etli, which activates its CinR regulator and enhances biofilm formation, root hair adherence and nodulation on Phaseolus vulgaris.	Miao et al., 2018
Initiation of nodulation	Rhizobia - mycorrhizal fungi	Positive, indirect	AMF enhance nodulation of legumes by rhizobia, likely through phosphate supply to the plant and the modulation of plant hormone levels.	Antunes and Goss, 2005; Pang et al., 2023; Tsikou et al., 2023
Initiation of nodulation	Bradyrhizobium - biotophic fungus	Positive, direct	Mycelia formed by the fungus Phomopsis liquidambaris helps Bradyrhizobium to migrate and reach infection sites on the roots of peanut.	Zhang et al., 2020
Initiation of nodulation	Rhizobium - Pseudomonas sp.	Negative	A Pseudomonas sp. strain isolated from soil can reduce the nodulation of an ineffcient rhizobium strain, Rhizobium sp. BW8-2, on Lotus japonicus. Furthermore, this strains was found to be the most prevalent non-rhizobial strain in functional Lotus-Mesorhizobium nodules, suggesting a beneficial effect on the symbiosis in this case.	Crosbie et al., 2022
Initiation of nodulation	Rhizobium - plant pathogen	Negative	Negative effect of the plant pathogen Ralstonia solanacearum on the nodulation of Medicago by Sinorhizobium meliloti.	Benezech et al., 2021
Initiation of nodulation, nitrogen fixation	Rhizobia-rhizobia	Negative	Negative effect of the co-inoculation of pairs of strains on nodulation and nitrogen fixation.	Rahman et al., 2023
Initiation of nodulation, nitrogen fixation	Rhizobia-rhizobia	Positive	Synergistic effect of the co-inoculation of two rhizobial strains on nodulation and nitrogen fixation	Montoya et al., 2023
Initiation of nodulation, delayed nodule senescence	Rhizobia - PGPR	Positive, indirect	The production of aminocyclopropane-1- carboxylic acid (ACC) deaminase by bacteria of the genera Serratia, Arthrobacter, Bacillusor Pseudomonas, or by rhizobia, and the production of indole acetic acid (IAA) by bacteria of the genera Azospirillum, Micromonosperma, Pseudomonas or Bacillus, or by rhizobia, increased nodule formation and prolonged nodule function by delaying nodule senescence.	Reviewed by Alemneh et al., 2020; Dey et al., 2004; Ahmad et al., 2011; Petersen et al., 1996
Initiation of nodulation and nitrogen fixation	Rhizobium - Streptomyces	Positive, direct	Streptomyces lydicus WYEC108 colonizes both root hairs and the surface of emerging nodules. This colonization promotes not only rhizobium infection and nodule formation but also nitrogen fixation. Streptomyces-colonized nodules harbor bacteroids that contain low levels of PHB and elevated levels of Fe and Mo. S. lydicus assists the bacteroids in assimilating these metals, likely by producing hydr…	Tokala et al., 2002
Nitrogen fixation	Rhizobia - mycorrhizal fungi	Indirect	AMF reduces the effect of drought stress on nodule senescence by reducing oxidative stress, and increases nitrogen fixation.	Ruiz-Lozano et al., 2001
Persistence in nodules	Efficient rhizobia - less efficient rhizobia	Negative, indirect	When two rhizobial strains with different fixation efficiencies form nodules on the same plant, the less efficient strain is sanctioned by the plant through a reduction of carbon compounds allocated to bacteroids.	Westhoek et al., 2021
a For the rhizospheric compartment, most experimental studies were performed in in vitro conditions, but it is generally assumed that the effects will be relevant in soil or the rhizosphere.
Supplementary references
Dey, R., Pal, K.K., Bhatt, D.M., Chauhan, S.M. (2004). Growth promotion and yield enhancement of peanut (Arachis hypogaea L.) by application of plant growth-promoting rhizobacteria. Microbiol. Res. 159, 371–394. https://doi.org/10.1016/j.micres.2004.08.004
Halverson, L.J. and Handelsman, J. (1991). Enhancement of soybean nodulation by Bacillus cereus UW85 in the field and in a growth chamber. Appl. Environ. Microbiol. 57, 2767–2770. https://doi.org/10.1128/aem.57.9.2767-2770.1991
Petersen, D.J., Srinivasan, M., Chanway, C.P. (1996). Bacillus polymyxa stimulates increased Rhizobium etli populations and nodulation when co-resident in the rhizosphere of Phaseolus vulgaris. FEMS Microbiol. Lett. 142, 271–276. https://doi.org/10.1111/j.1574-6968.1996.tb08442.x
Rajendran, G., Sing, F., Desai, A.J., Archana, G. (2008). Enhanced growth and nodulation of pigeon pea by co-inoculation of Bacillus strains with Rhizobium spp. Bioresour. Technol. 99, 4544–4550. https://doi.org/10.1016/j.biortech.2007.06.057
